# Supplementary material for: Immune Checkpoint Inhibitor-Based Systemic Therapy Shows Remarkable Curative Effect in a Hepatocellular Carcinoma Patient With Intractable Postoperative Recurrence and Metastases: A Case Report and Literature Review
Source: Front Oncol. 2022 Mar 15;12:784224. doi: 10.3389/fonc.2022.784224 (PMC8965061; doi:10.3389/fonc.2022.784224)
Supplement: Supplementary file 1 [file Table_1.xlsx]

## Sheet: Sheet1
date	2016-07-07	2016-08-23	2016-09-30	2016-11-02	2016-12-08	2017-01-10	2017-02-06	2017-03-09	2017-04-11	2017-05-10	2017-06-13	2017-07-17	2017-09-11	2017-10-23	2017-11-21	2018-01-29	2018-03-09	2018-04-20	2018-05-25	2018-08-02	2018-09-11	2018-10-18	2018-11-19	2018-12-25	2019-01-31	2019-03-11	2019-04-19	2019-05-24	2019-06-15	2019-07-26	2019-08-15	2019-09-09	2019-10-21	2019-11-11	2019-12-24	2020-01-17	2020-02-18	2020-04-01	2020-05-13	2020-06-03	2020-06-24	2020-07-16	2020-08-05	2020-08-26	2020-09-16	2020-10-09	2020-10-30	2020-11-20	2020-12-11
Alpha-fetoprotein (AFP) ng/ml	43.26	24.61	17.50	15.60	16.05	13.18	13.24	17.32	11.52	13.24	14.79	20.18	44.30	77.30	129.30	333.20	408.30	821.40	999.80	1267.00	1001.00	1607.00	1864.00	2245.00	2799.00	4018.00	6989.00	6434.00	1630.00	74.06	46.70	55.40	78.32	119.60	246.40	275.30	244.30	226.50	177.00	127.00	99.80	110.00	97.70	122.30	177.20	242.90	150.40	114.50	102.90
[truncated: 4 more columns]
